# Supplementary material for: Behavioral and electrodermal data on implicit nocebo conditioning using supraliminally presented visual stimuli
Source: Data Brief. 2019 Oct 22;27:104705. doi: 10.1016/j.dib.2019.104705 (PMC6838380; doi:10.1016/j.dib.2019.104705)
Supplement: Multimedia component 2 [file mmc2.zip]

Archive with 1 entries (1 files):
- dib_104705_Syntax1_mmc2.sps
