# Supplementary material for: Behavioral and electrodermal data on implicit nocebo conditioning using supraliminally presented visual stimuli
Source: Data Brief. 2019 Oct 22;27:104705. doi: 10.1016/j.dib.2019.104705 (PMC6838380; doi:10.1016/j.dib.2019.104705)
Supplement: Multimedia component 2 [file mmc2.zip › dib_104705_Syntax1_mmc2.sps]

* Encoding: UTF-8.
*dataset: means_exp_phases.sav.
*repeated measures ANOVA with factors cue and phase.
*DV: aversiveness.
GLM acquisition_aversiveness_plus test_aversiveness_plus contingency_aversiveness_plus 
    acquisition_aversiveness_minus test_aversiveness_minus contingency_aversiveness_minus
  /WSFACTOR=cue 2 Polynomial phase 3 Polynomial 
  /METHOD=SSTYPE(3)
  /PLOT=PROFILE(phase*cue)
  /EMMEANS=TABLES(OVERALL) 
  /EMMEANS=TABLES(cue) COMPARE ADJ(BONFERRONI)
  /EMMEANS=TABLES(phase) COMPARE ADJ(BONFERRONI)
  /EMMEANS=TABLES(cue*phase) COMPARE(cue) ADJ(BONFERRONI)
  /PRINT=DESCRIPTIVE ETASQ 
  /CRITERIA=ALPHA(.05)
  /WSDESIGN=cue phase cue*phase.

*DV: intensity.
GLM acquisition_intensity_plus test_intensity_plus contingency_intensity_plus 
    acquisition_intensity_minus test_intensity_minus contingency_intensity_minus
  /WSFACTOR=cue 2 Polynomial phase 3 Polynomial 
  /METHOD=SSTYPE(3)
  /PLOT=PROFILE(phase*cue)
  /EMMEANS=TABLES(OVERALL) 
  /EMMEANS=TABLES(cue) COMPARE ADJ(BONFERRONI)
  /EMMEANS=TABLES(phase) COMPARE ADJ(BONFERRONI)
  /EMMEANS=TABLES(cue*phase) COMPARE(cue) ADJ(BONFERRONI)
  /PRINT=DESCRIPTIVE ETASQ 
  /CRITERIA=ALPHA(.05)
  /WSDESIGN=cue phase cue*phase.

*DV: SCL.
GLM SCL_ac_plus SCL_test_plus SCL_con_plus SCL_ac_minus SCL_te_minus SCL_con_minus
  /WSFACTOR=cue 2 Polynomial phase 3 Polynomial 
  /METHOD=SSTYPE(3)
  /PLOT=PROFILE(phase*cue)
  /EMMEANS=TABLES(OVERALL) 
  /EMMEANS=TABLES(cue) COMPARE ADJ(BONFERRONI)
  /EMMEANS=TABLES(phase) COMPARE ADJ(BONFERRONI)
  /EMMEANS=TABLES(cue*phase) COMPARE(cue) ADJ(BONFERRONI)
  /PRINT=DESCRIPTIVE ETASQ 
  /CRITERIA=ALPHA(.05)
  /WSDESIGN=cue phase cue*phase.

*DV: SCR.
GLM SCR_ac_plus SCR_test_plus SCR_con_plus SCR_ac_minus SCR_te_minus SCR_con_minus
  /WSFACTOR=cue 2 Polynomial phase 3 Polynomial 
  /METHOD=SSTYPE(3)
  /PLOT=PROFILE(phase*cue)
  /EMMEANS=TABLES(OVERALL) 
  /EMMEANS=TABLES(cue) COMPARE ADJ(BONFERRONI)
  /EMMEANS=TABLES(phase) COMPARE ADJ(BONFERRONI)
  /EMMEANS=TABLES(cue*phase) COMPARE(cue) ADJ(BONFERRONI)
  /PRINT=DESCRIPTIVE ETASQ 
  /CRITERIA=ALPHA(.05)
  /WSDESIGN=cue phase cue*phase.

*******************************************************************************************
********************************************************************************************

*dataset: ratings_EDA_test_phase.sav.
*DV: aversiveness with trial and cue as within factors.
GLM aversiveness_1_minus aversiveness_2_minus aversiveness_3_minus aversiveness_4_minus 
    aversiveness_5_minus aversiveness_6_minus aversiveness_7_minus aversiveness_8_minus 
    aversiveness_9_minus aversiveness_10_minus aversiveness_11_minus aversiveness_12_minus 
    aversiveness_13_minus aversiveness_14_minus aversiveness_15_minus aversiveness_1_plus 
    aversiveness_2_plus aversiveness_3_plus aversiveness_4_plus aversiveness_5_plus aversiveness_6_plus 
    aversiveness_7_plus aversiveness_8_plus aversiveness_9_plus aversiveness_10_plus 
    aversiveness_11_plus aversiveness_12_plus aversiveness_13_plus aversiveness_14_plus 
    aversiveness_15_plus
  /WSFACTOR=cue 2 Polynomial trial 15 Polynomial 
  /METHOD=SSTYPE(3)
  /PLOT=PROFILE(trial*cue)
  /EMMEANS=TABLES(OVERALL) 
  /EMMEANS=TABLES(cue) COMPARE ADJ(BONFERRONI)
  /EMMEANS=TABLES(trial) COMPARE ADJ(BONFERRONI)
  /EMMEANS=TABLES(cue*trial) COMPARE(cue) ADJ(BONFERRONI)
  /PRINT=DESCRIPTIVE ETASQ 
  /CRITERIA=ALPHA(.05)
  /WSDESIGN=cue trial cue*trial.


*DV: aversiveness 
*with centered_awareness_index as covariate.
GLM aversiveness_1_minus aversiveness_1_plus aversiveness_2_minus aversiveness_2_plus 
    aversiveness_3_minus aversiveness_3_plus aversiveness_4_minus aversiveness_4_plus 
    aversiveness_5_minus aversiveness_5_plus aversiveness_6_minus aversiveness_6_plus 
    aversiveness_7_minus aversiveness_7_plus aversiveness_8_minus aversiveness_8_plus 
    aversiveness_9_minus aversiveness_9_plus aversiveness_10_minus aversiveness_10_plus 
    aversiveness_11_minus aversiveness_11_plus aversiveness_12_minus aversiveness_12_plus 
    aversiveness_13_minus aversiveness_13_plus aversiveness_14_minus aversiveness_14_plus 
    aversiveness_15_minus aversiveness_15_plus WITH centered_awareness_index
  /WSFACTOR=trial 15 Polynomial cue 2 Polynomial 
  /METHOD=SSTYPE(3)
  /PLOT=PROFILE(trial*cue)
  /EMMEANS=TABLES(OVERALL) WITH(centered_awareness_index=MEAN)
  /EMMEANS=TABLES(trial) WITH(centered_awareness_index=MEAN)COMPARE ADJ(BONFERRONI)
  /EMMEANS=TABLES(cue) WITH(centered_awareness_index=MEAN)COMPARE ADJ(BONFERRONI)
  /EMMEANS=TABLES(trial*cue) WITH(centered_awareness_index=MEAN)
  /PRINT=DESCRIPTIVE ETASQ 
  /CRITERIA=ALPHA(.05)
  /WSDESIGN=trial cue trial*cue
  /DESIGN=centered_awareness_index.


*exclusion of participants who were  first-order contingency aware 
*filter only unaware (aversiveness).
USE ALL.
COMPUTE filter_$=(contingency_test_aversiveness = 0).
VARIABLE LABELS filter_$ 'contingency_test_aversiveness = 0 (FILTER)'.
VALUE LABELS filter_$ 0 'Not Selected' 1 'Selected'.
FORMATS filter_$ (f1.0).
FILTER BY filter_$.
EXECUTE.

*DV: aversiveness (without n = 3 participants).
GLM aversiveness_1_minus aversiveness_1_plus aversiveness_2_minus aversiveness_2_plus 
    aversiveness_3_minus aversiveness_3_plus aversiveness_4_minus aversiveness_4_plus 
    aversiveness_5_minus aversiveness_5_plus aversiveness_6_minus aversiveness_6_plus 
    aversiveness_7_minus aversiveness_7_plus aversiveness_8_minus aversiveness_8_plus 
    aversiveness_9_minus aversiveness_9_plus aversiveness_10_minus aversiveness_10_plus 
    aversiveness_11_minus aversiveness_11_plus aversiveness_12_minus aversiveness_12_plus 
    aversiveness_13_minus aversiveness_13_plus aversiveness_14_minus aversiveness_14_plus 
    aversiveness_15_minus aversiveness_15_plus
  /WSFACTOR=trial 15 Polynomial cue 2 Polynomial 
  /METHOD=SSTYPE(3)
  /PLOT=PROFILE(trial*cue)
  /EMMEANS=TABLES(OVERALL) 
  /EMMEANS=TABLES(trial) COMPARE ADJ(BONFERRONI)
  /EMMEANS=TABLES(cue) COMPARE ADJ(BONFERRONI)
  /EMMEANS=TABLES(trial*cue) COMPARE(cue) ADJ(BONFERRONI)
  /PRINT=DESCRIPTIVE ETASQ 
  /CRITERIA=ALPHA(.05)
  /WSDESIGN=trial cue trial*cue.

Filter OFF.

*EDA.
*DV: SCL with cue and trial as within factors.
GLM SCL_1_plus SCL_1_minus SCL_2_plus SCL_2_minus SCL_3_plus SCL_3_minus SCL_4_plus SCL_4_minus 
    SCL_5_plus SCL_5_minus SCL_6_plus SCL_6_minus SCL_7_plus SCL_7_minus SCL_8_plus SCL_8_minus 
    SCL_9_plus SCL_9_minus SCL_10_plus SCL_10_minus SCL_11_plus SCL_11_minus SCL_12_plus SCL_12_minus 
    SCL_13_plus SCL_13_minus SCL_14_plus SCL_14_minus SCL_15_plus SCL_15_minus
  /WSFACTOR=trial 15 Polynomial cue 2 Polynomial 
  /METHOD=SSTYPE(3)
  /PLOT=PROFILE(trial*cue)
  /EMMEANS=TABLES(OVERALL) 
  /EMMEANS=TABLES(trial) COMPARE ADJ(BONFERRONI)
  /EMMEANS=TABLES(cue) COMPARE ADJ(BONFERRONI)
  /EMMEANS=TABLES(trial*cue) COMPARE(cue) ADJ(BONFERRONI)
  /PRINT=DESCRIPTIVE ETASQ 
  /CRITERIA=ALPHA(.05)
  /WSDESIGN=trial cue trial*cue.


*second-order contingency awareness.
*SCL with centered_awareness_index as covariate.
GLM SCL_1_plus SCL_1_minus SCL_2_plus SCL_2_minus SCL_3_plus SCL_3_minus SCL_4_plus SCL_4_minus 
    SCL_5_plus SCL_5_minus SCL_6_plus SCL_6_minus SCL_7_plus SCL_7_minus SCL_8_plus SCL_8_minus 
    SCL_9_plus SCL_9_minus SCL_10_plus SCL_10_minus SCL_11_plus SCL_11_minus SCL_12_plus SCL_12_minus 
    SCL_13_plus SCL_13_minus SCL_14_plus SCL_14_minus SCL_15_plus SCL_15_minus WITH 
    centered_awareness_index
  /WSFACTOR=trial 15 Polynomial cue 2 Polynomial 
  /METHOD=SSTYPE(3)
  /PLOT=PROFILE(trial*cue)
  /EMMEANS=TABLES(OVERALL) WITH(centered_awareness_index=MEAN)
  /EMMEANS=TABLES(trial) WITH(centered_awareness_index=MEAN)COMPARE ADJ(BONFERRONI)
  /EMMEANS=TABLES(cue) WITH(centered_awareness_index=MEAN)COMPARE ADJ(BONFERRONI)
  /EMMEANS=TABLES(trial*cue) WITH(centered_awareness_index=MEAN)
  /PRINT=DESCRIPTIVE ETASQ 
  /CRITERIA=ALPHA(.05)
  /WSDESIGN=trial cue trial*cue
  /DESIGN=centered_awareness_index.


************************************************************************************************
***********************************************************************************************
*dataset: ratings_EDA_contingency_test_phase.sav
*contingency test phase.
*DV: SCL with within factors cue and trial.
GLM SCL_1_plus SCL_1_minus SCL_2_plus SCL_2_minus SCL_3_plus SCL_3_minus SCL_4_plus SCL_4_minus 
    SCL_5_plus SCL_5_minus SCL_6_plus SCL_6_minus SCL_7_plus SCL_7_minus SCL_8_plus SCL_8_minus 
    SCL_9_plus SCL_9_minus SCL_10_plus SCL_10_minus 
  /WSFACTOR=trial 10 Polynomial cue 2 Polynomial 
  /METHOD=SSTYPE(3)
  /PLOT=PROFILE(trial*cue)
  /EMMEANS=TABLES(OVERALL) 
  /EMMEANS=TABLES(trial) COMPARE ADJ(BONFERRONI)
  /EMMEANS=TABLES(cue) COMPARE ADJ(BONFERRONI)
  /EMMEANS=TABLES(trial*cue) COMPARE(cue) ADJ(BONFERRONI)
  /PRINT=DESCRIPTIVE ETASQ 
  /CRITERIA=ALPHA(.05)
  /WSDESIGN=trial cue trial*cue.
