# Supplementary material for: Behavioral and electrodermal data on implicit nocebo conditioning using supraliminally presented visual stimuli
Source: Data Brief. 2019 Oct 22;27:104705. doi: 10.1016/j.dib.2019.104705 (PMC6838380; doi:10.1016/j.dib.2019.104705)
Supplement: Multimedia component 3 [file mmc3.csv]

VPN	acquisition_aversiveness_plus	acquisition_aversiveness_minus	test_aversiveness_minus	test_aversiveness_plus	contingency_aversiveness_minus	contingency_aversiveness_plus	acquisition_intensity_minus	acquisition_intensity_plus	test_intensity_plus	test_intensity_minus	contingency_intensity_plus	contingency_intensity_minus	SCR_ac_plus	SCL_ac_plus	SCR_test_plus	SCL_test_plus	SCR_con_plus	SCL_con_plus	SCR_ac_minus	SCL_ac_minus	SCR_te_minus	SCL_te_minus	SCR_con_minus	SCL_con_minus
1	55,3145566666667	48,0427344827586	53,4272266666667	57,2519466666667	46,35446	43,04226	53,4585266666667	57,9499266666667	57,7214333333333	55,0109666666667	45,12675	48,1784	,00190828882655975	,520505829958677	,000920704510347513	,540238959179654	,000553164935315929	,393218878061445	,00138756645856027	,523409800248597	,000630699710304246	,543002152483532	,000779530018355982	,261585336991337
2	62,8231566666667	28,8356833333333	40,9264533333333	42,7918666666667	35,56806	38,28169	48,6447666666667	79,1924966666666	67,3615066666667	64,8450733333333	65,62441	67,74649	,00375040940333333	,3292039052	,00229594153333333	,451629314733333	,00421078036	,4560473924	,0024947944	,338497924333333	,00331393366466667	,445934696533333	,005934254	,5010922028
3	81,3020366666667	58,7222266666667	54,59156	57,1956133333333	68,57278	61,85212	38,4820066666667	63,11425	43,4350533333333	40,2738666666667	45,49296	54,1244	,00562415273666667	,252887140166667	,00648052212	,323145496266667	,0068554115	,4423911169	,00528363783333333	,214810505166667	,00382344646666667	,363965191533333	,0013473427	,4211293026
4	63,7308333333333	49,3458566666667	66,44758	60,2503933333333	59,69015	61,34272	50,1471133333333	83,7809133333333	69,9718333333333	75,47418	71,15493	71,77465	,00323907179	,269772765933333	,00486811879333333	,244235646133333	,0010613301	,1812287997	,00397965261	,284262868866667	,00484446813333333	,301997180133333	,00303587527	,2176959817
5	45,3834133333333	35,67762	32,7574466666667	32,43192	36,16904	34,70422	40,16276	50,11268	39,1111	39,9687	42,98591	42,35682	,00109321978	,371889961766667	,00167365793333333	,4436975534	,002173822934	,5591901096	,00101935946	,3456318526	,00314923466	,516533323733333	,00183135865	,5248639189
6	72,1212933333333	52,1973366666667	60,7214466666667	61,55556	51,98592	64,41315	54,7848233333333	76,42879	61,7308333333333	60,4553933333333	65,9108	53,03286	,000540928806666667	,397759556633333	,00199913991333333	,5069039864	,001029597	,3102355872	,00151864666	,395341365433333	,00231417609333333	,4619825114	,00105359978	,2325064451
7	35,24789	15,3999933333333	23,8225333333333	24,9514866666667	21,23944	22,43239	30,9834166666667	56,3381833333333	53,795	49,7815333333333	49,05445	46,56339	,00030707016	,403476658333333	8,87929973333333E-005	,1125524696	,0005459992	,3658143272	,000525710313333333	,377300852966667	,000104812113333333	,0828578098	,00050236298	,2799744129
8	61,1298933333333	50,3795066666667	46,9984333333333	47,13616	54,8263	45,01409	49,8372533333333	61,73709	48,0313	50,5790333333333	49,24883	56,65729	,000754537113333333	,504892355833333	,00036962252	,429772615066667	,0003899042	,196699878	,000456569132333333	,517478726433333	,000279119153333333	,443559916333333	,0004235439	,2089085405
9	90,82003	77,5712033333333	71,2488333333333	74,1158066666667	73,42723	73,71832	79,01722	93,0172166666667	74,6291066666666	73,38342	73,61504	72,88264	,00216398439333333	,418936603433333	,0019436876	,546513599933333	,0009539554	,7456244185	,00197840402	,453445980833333	,00180191452666667	,5823948188	,0043774423	,7433178574
10	54,4757433333333	34,0766833333333	34,0719933333333	33,6384933333333	40,50705	42,32394	30,4851333333333	54,40063	29,3943533333333	32,98278	44,68544	40,74178	5,33548166666667E-005	,125753862	,00238505809333333	,200205667266667	,00090755854	,4711597816	,000205292244666667	,139132220933333	,00192481084	,198276291066667	,0049936548	,4960634505
11	58,66354	47,2519633333333	52,3630733333333	53,17528	60,8169	55,65211	46,9921866666667	57,6118966666667	53,47106	50,5164266666667	48,92957	53,66198	,0041445334	,392842649933333	,00409752733333333	,442113020266667	,00453452357	,508744032	,00435809086666667	,386917034	,00320974533333333	,4475627086	,0079857704	,5321500945
12	12,8419433333333	7,00782	5,59622666666667	7,51800666666667	7,277	8,33803	26,87324	38,56651	28,63226	28,8137866666667	29,86854	31,45541	,00195837502	,247099458933333	,00125925073333333	,112305179333333	,00186914917	,0722852299	,00211005154333333	,2886453655	,00149767946666667	,0925610453333333	,0020423266	,0758888387
13	46,3912433333333	20,88263	19,08138	19,4491466666667	26,51643	27,90609	22,9859166666667	45,0594666666667	23,46166	23,8184733333333	28,49765	29,41782	6,88959223333333E-005	,217955351966667	2,28576333333333E-005	,0213062894666667	1,8929776E-005	,00300794847	,0001556447	,232039444466667	2,3866836E-005	,01986696	2,30956419E-005	,0035526973
14	45,6629482758621	25,77152	4,95774	5,26446666666667	32,82628	34,40377	24,257724137931	42,3575833333333	5,42096	4,90945714285714	31,5597222222222	30,76996	,00220657219333333	,246598487333333	,00045627414	,123675215533333	,0020583246	,4524753427	,00173915191666667	,229086830166667	,000431059793333333	,135550657266667	,0035039188	,3902168578
15	27,2026633333333	12,4585266666667	17,5211333333333	47,1940466666667	18,66432	32,07981	38,7511733333333	63,8638533333333	49,63694	44,78404	50,77934	52,95541	,000265367863	,3423351279	9,22781866666667E-005	,0200658830666667	,00042160034	,1394549844	,000329066368433333	,3361195186	,000123602986666667	,0187614712666667	,00060403641	,1748008867
16	76,51329	43,8935833333333	55,8935866666667	56,2942066666667	54,50704	52,15964	51,2394433333333	84,7887285714286	68,2816866666667	66,6400666666667	62,71361	65,99061	,00311589	,306139835833333	,00574937025333333	,4537515782	,007602938	,575073145	,00402343419333333	,271530137166667	,00246315964	,4333947798	,0106532631	,5670102318
17	45,8278666666667	31,3208133333333	27,01094	27,8560266666667	32,11266	33,29109	32,51017	47,07043	27,0610333333333	27,0907666666667	33,1925	30,8169	,00340234867333333	,544268412566666	,0013661875	,2991765294	,0050650775	,683628751	,00313908606666667	,5327912611	,000883403493333333	,194479113666667	,0031791385	,6553070179
18	49,72379	23,2135379310345	39,4607133333333	33,0194066666667	33,29342	28,82864	25,8428034482759	56,8623931034483	32,5348933333333	39,7017266666667	30,38076	34,85071	,000956764901666667	,192352296133333	,00170095233333333	,204881147866667	,0014857296	,2375544376	,00197776929666667	,188325131033333	,00311147186666667	,227679452133333	,00248869646	,2555832317
19	8,07512333333333	6,92332333333333	6,53521333333333	6,26604666666667	6,92956	6,39434	3,25821333333333	19,21126	3,81846666666667	3,58059333333333	5,86855	5,85916	,00393782605446667	,2950774738	,00187583768666667	,105464404266667	,0025323211	,1345638165	,00529634466666667	,314612558233333	,00222074673333333	,0983310908	,0080345557	,1282857585
20	21,7707333333333	1,39907	,563386666666667	5,50860666666667	9,65259	8,95775	5,31769	44,51486	14,91706	4,50079333333333	23,46478	25,07042	,00291990063333333	,399223586	,00065577006	,2382602204	,00139885574	,4881292373	,00351227312	,4141784339	,000610426326666667	,148513997733333	,00254845339	,4122694222
21	79,8560266666667	48,3035966666667	82,7981333333333	87,0673066666667	67,06105	68,94835	47,6056266666667	82,7981333333333	78,34116	69,7527533333333	64,84507	66,03758	,0011136734	,571052016433333	,000224965826666667	,2826855276	,0005860885	,3223868455	,00067376671	,549003339	,000243005346666667	,123534583733333	,00032935179	,2141669028
22	62,3943733333333	27,2144	29,5273933333333	28,3255133333333	39,73005	42,91082	34,4655733333333	65,6181633333333	33,8341133333333	32,1252066666667	42,42253	40,25352	,00622220440666667	,222895078533333	,00570782306666667	,109034178	,0058373702	,0968885705	,00727873986666667	,245314685366667	,0051335834	,131084574333333	,00848473269	,083748387
23	49,6666666666667	27,0211266666667	54,7856	50,25978	34,42958	41,9061	34,74961	56,6349	50,2316133333333	55,60406	45,42723	39	,00288685460666667	,220273867566667	,000900810533333333	,115652049666667	,0021473143	,0627833941	,00322105501666667	,228706824966667	,00265984388	,1351828322	,0031615432	,0660684514
24	44,8638466666667	26,20188	42,6682266666667	35,7793466666667	37,46244	41	29,4820033333333	48,8051666666667	40,4569666666667	43,8482	39,5	37	,00336334122	,338222498	,00175550893333333	,263560654933333	,00509410267	,4463636822	,00225690483333333	,350942167533333	,00062326392	,139027728933333	,00429235565	,5178925498
25	34,5	17,6823166666667	29	27,6744933333333	27,2796	32,5	42,5140833333333	61,5	50,3333333333333	50	55	55	,00379060917666667	,241937079366667	,00212606386666667	,235969618	,0025000833	,2703711963	,00217177680333333	,2281721978	,00135877606666667	,303833995733333	,0013858565	,2922016951
26	51,18624	30,1220666666667	23,8043866666667	27,08608	44,08453	34,30048	38,15023	53,4851333333333	40,5508666666667	39,8497666666667	36,39437	41,84976	,000166988745333333	,364800275066667	4,86729466666667E-005	,0225302218	,00014177442	,0410563587	,000211801794666667	,356254461366667	4,52316333333333E-005	,0120010436666667	9,9056675E-005	,0470749772
27	50,3848233333333	13,09452	9,93146	17,0309866666667	23,19717	35,40751	12,7647833333333	51,4129966666667	5,75303333333333	8,71330666666667	31,47465	23,77418	,00643692353333333	,124792946233333	,00460223746666667	,253709705266667	,0054357272	,4552715315	,0083878901	,152412165	,0065018642	,2820147192	,006135197	,4447861276
28	35,3380266666667	15,2723	16,3333333333333	19,6666666666667	24	30	16,5	41,0430366666667	24,9358333333333	21	33,5	28	,00624854936666667	,306675570933333	,00363913113333333	,1796705718	,0080894432	,2321984382	,00473018686666667	,336146020933333	,00480962525333333	,136431371266667	,0137069422	,2883353069
29	61,84038	48,1455466666667	43,0359933333333	42,41158	53,62442	56,42254	41,1236266666667	56,1471033333333	38,3349	37,9530533333333	48,16902	45,71832	,00148449154333333	,636879994766667	,0001254462	,5448838002	,001193613	,1967318067	,00083507006	,646375796266667	,000206827006666667	,4739558544	,0016669721	,1251826926
30	39,7527466666667	23,9718233333333	25,57746	22,7417733333333	29,06103	26,21597	32,6635366666667	62,2785566666667	36,7887333333333	41,9217533333333	45,12676	48,35681	9,12679533333333E-005	,138844698333333	4,83977673333333E-005	,0117724536	,0001843208	,0393889848	7,1725098E-005	,1572322295	7,79364786666667E-005	,016024571	,00012779769	,02936275759
31	57,2488233333333	27,6744933333333	13,1831133333333	11,86384	0	0	28,73084	56,2128333333333	13,6838866666667	14,6165866666667	0	0	,00322885238333333	,7094674297	,00060493296	,269687115933333	,00036126384	,0322091974	,00282572168333333	,713535560433333	,000397111866666667	,228827734133333	,0002421343	,0302357649
32	32,8435033333333	18,4256666666667	32,5539933333333	34,1377133333333	25,37089	25,02582	22,1267633333333	34,7253533333333	36	33,3395933333333	26,54695	26,88968	,0028896004	,288733437633333	,00249930213333333	,3103847732	,0040065888	,4074966381	,00249254497666667	,352489419033333	,0046858742	,271922824066667	,0058888662	,3964507127
33	33,3208133333333	24,4514866666667	23,2	27,3333333333333	32,5	29	19,0516433333333	33,14241	26	20,3333333333333	26,5	28	5,78309083333333E-005	,1546106135	,0003202172	,0260563488	,0052985178	,4126103211	9,28919083333333E-005	,109789768833333	,000214148353333333	,0424426259333333	,006573893	,4300008743
34	90,5133	22,38889	36,32552	42,20344	56,88264	52,5352	23,33333	89,1455366666666	38,29108	36,4006466666667	51,06103	55,50236	,00352581400333333	,527173477633333	,00397114126666667	,403035335333333	,001778558	,3258134805	,00214416315	,560777923233333	,00438165093333333	,402251566	,0014877044	,19472542
35	56,3380266666667	30,7355233333333	21,3333266666667	20,7386533333333	27,85915	25,13615	24,36229	47,8364633333333	15,2738533333333	16,2691733333333	18,36618	20,92959	,000126385601	,200798393866667	9,19069666666667E-005	,0346126444666667	,00041929294	,1156529142	,00027174712	,207428358066667	5,83101333333333E-005	,0199955194666667	,00035582836	,0899836125
36	99,0078266666667	51,48668	69,81532	82,6979733333333	67,06104	55,68075	51,0046833333333	95,42724	78,2410066666667	68,3881	53,80517	63,97183	,0047579217	,5838893278	,0009379098	,488315683733333	,0007210388	,2752138587	,00313770086	,5923100159	,0021491732	,477588847333333	,00374634291	,1901235783
37	37,8497733333333	29,98748	35,0406866666667	34,15338	31,74648	31,42723	44,78247	52,3114266666667	47,1424	48,0375666666667	44,66901	44,70423	,000148283661	,208258792466667	4,09371328666667E-005	,017829648	,00486852134	,5744456139	8,06594166666667E-005	,1879227967	9,250905E-005	,0157450219333333	,0013614154	,5811929312
38	94,2879566666667	85,3685466666667	86,3223866666667	92,1001533333333	87,39907	84,45071	85,1831033333333	94,2903	92,8638666666667	86,98592	85,20189	87,32394	,0009170264	,3986021242	,00304688613333333	,284237398066667	,0039764494	,2685551826	,00256567253333333	,412334064433333	,0025952612	,262231541666667	,006150697761	,3350781299
39	49,1760566666667	47,34507	46,3333333333333	48,6666666666667	48	46	47,5	56,85681	50,0172133333333	51,3333333333333	51	51,5	,00172418903666667	,699121336833333	,00029747048	,223839872466667	,0019238103	,4072875589	,00105963138433333	,687159261233333	,000433018213333333	,1233145486	,0023054073	,4179155821
40	40,7652566666667	32,1877933333333	25	23	37	30,5	23,1032866666667	26,8395933333333	17	21	36,39202	34,20892	,0020692569	,445647629766667	,000459042446333333	,105428372333333	,0014094153	,1347764469	,00188725470666667	,4531297114	,0004339663	,091678307	,001887391	,1118575647
41	26,6385	15,39592	16,9890533333333	17,5649466666667	16,18778	16,15022	34,5164333333333	53,3458566666667	42,9922	42,64164	39,60563	40,07511	,00053076445	,601856338866667	,000447249922	,0902962762	,0041397178	,6705834552	,000332994926666667	,569874251266667	,000261486106666667	,0647142912	,0008674262	,5299730524
42	68,6142366666667	30,3863833333333	33,7059071428571	36,1004666666667	49,35586	42,05633	27,71345	33,6072	30,62472	30,9255066666667	30,0798111111111	30,66854	,00117032889	,220555911266667	,000407404286666667	,225317295533333	,0051210366	,379310294	,00153527015966667	,218169645433333	,0002858610536	,1622219296	,0058746536	,3877146918
43	12,5	7,5	6,66666666666667	8	10,5	9,5	24,73396	31,8333333333333	28,6666666666667	25,3333333333333	27	29,5	,00118779738333333	,471572919933333	,0014333152	,312877204066667	,0016489688	,4283913723	,000867551977	,482700342233333	,0009910834	,211333057333333	,0020889278	,3260932323
44	57,3959233333333	46,19092	15,8873266666667	22,0469533333333	44,88262	45,98122	44,47574	61,2112733333333	19,21126	13,8528933333333	49,28639	43,36149	,001172433819	,307924093	,0024071788	,275517666866667	,00104995052	,3430021565	,00107759740666667	,307955540866667	,00115122126666667	,182877221866667	,00621415923	,3376772633
45	44,5915566666667	27,4405333333333	28,2378733333333	33,75274	39,34272	40,15962	28,45852	38,9976466666667	29,22066	31,8184666666667	38,52581	34,9108	,00257716393333333	,3989273873	,00158097826666667	,396166129866667	,0044851102	,3335896022	,00331468383333333	,387224510133333	,00288667226666667	,423347281133333	,0048055717	,253519232
46	31,9311466666667	6,66431333333333	8,25664666666667	5,16432666666667	17,98827	11,52113	9,12596666666667	37,7621333333333	12,9264466666667	13,1580666666667	15,94366	22,35446	,00039202376	,164396472266667	,000405366473333333	,106142176266667	,00124821856	,4495322008	,000893299955666667	,1986567704	,000194838933333333	,0844398088	,00220614046	,4574354338
47	47,21378	21,10407	29,3389666666667	28,34272	28,97746	40,54225	25,82786	54,59218	32,3205066666667	35,6585266666667	44,5493	31,91784	,00102129792266667	,3097495596	,000670926146666667	,174818443866667	,00120403492	,2670303868	,00170667007	,303740864833333	,00056736158	,112282975333333	,00066964142	,1867964296
48	76,57591	54,5633833333333	63,98122	64,5133066666667	62,15962	70,95775	45,20814	78,02504	58,0845133333333	57,8215866666667	71,22067	60,02817	,00121849397333333	,651997421666667	8,67471333333333E-006	,242744921333333	,0001722565285	,0328397245	,00497033051333333	,642084026766667	1,13369066666667E-005	,250428462133333	,00023789877	,0218869001
