# Supplementary material for: Behavioral and electrodermal data on implicit nocebo conditioning using supraliminally presented visual stimuli
Source: Data Brief. 2019 Oct 22;27:104705. doi: 10.1016/j.dib.2019.104705 (PMC6838380; doi:10.1016/j.dib.2019.104705)
Supplement: Multimedia component 4 [file mmc4.csv]

VPN	intensity_1_minus	aversiveness_1_minus	intensity_1_plus	aversiveness_1_plus	intensity_2_minus	aversiveness_2_minus	intensity_2_plus	aversiveness_2_plus	intensity_3_minus	aversiveness_3_minus	intensity_3_plus	aversiveness_3_plus	intensity_4_minus	aversiveness_4_minus	intensity_4_plus	aversiveness_4_plus	intensity_5_minus	aversiveness_5_minus	intensity_5_plus	aversiveness_5_plus	intensity_6_minus	aversiveness_6_minus	intensity_6_plus	aversiveness_6_plus	intensity_7_minus	aversiveness_7_minus	intensity_7_plus	aversiveness_7_plus	intensity_8_minus	aversiveness_8_minus	intensity_8_plus	aversiveness_8_plus	intensity_9_minus	aversiveness_9_minus	intensity_9_plus	aversiveness_9_plus	intensity_10_minus	aversiveness_10_minus	intensity_10_plus	aversiveness_10_plus	SCR_1_plus	SCL_1_plus	SCR_1_minus	SCL_1_minus	SCR_2_plus	SCL_2_plus	SCR_2_minus	SCL_2_minus	SCR_3_plus
1	46,385	47,6056	41,8779	38,216	51,0798	48,6385	56,1502	51,9249	54,1784	51,7371	52,4883	48,3568	53,615	54,1784	44,0376	41,0329	58,6854	56,8075	41,5023	41,6901	46,9484	42,6291	42,1596	41,4085	45,3521	41,7606	42,3474	40,939	40	40,2817	43,0047	41,5962	46,8545	44,9765	44,4131	42,723	38,6854	34,9296	43,2864	42,5352	,000471490596185301	,57473083247023	,00445664039016324	,589359696013616	,00011994675733718	,575809403347508	,00049982301732063	,587130949032522	,00056508267624919
2	48,8263	24,7887	64,6009	35,0235	71,1737	39,9061	84,8826	53,615	74,554	36,0563	64,8826	44,507	89,7653	65,446	45,9155	30,892	80,8451	44,6948	74,1784	56,5258	75,3991	23,0986	40	9,3897	59,5305	50,4225	55,7747	0	82,2535	40	94,6479	77,4648	49,9531	12,3005	79,8122	50,047	45,1643	18,9671	51,5493	25,3521	,000168786	,533350297	,006998582	,710009093	,001373003	,463796637	,008350121	,497076125	,003513114
3	40	55,1174	36,5258	56,1502	46,0094	62,0657	54,6479	68,8263	45	64,6009	52,5822	70,7981	61,784	75,8686	51,9249	77,4648	54,2723	66,7606	64,8826	77,277	74,1784	88,2629	50,9859	64,4132	59,8122	68,7324	31,4554	45	73,615	88,9202	33,8028	47,9812	35,7746	48,3568	30,9859	49,3897	50,7981	67,0423	47,1362	61,2207	,005159787	,492253472	0	,408545211	,00527923	,359663878	,000333085	,332829503	,000600339
4	57,0892	52,8639	45,3521	49,0141	79,5305	60,5634	68,7324	50,3286	67,7934	67,5117	52,9578	46,4789	89,2019	73,0516	75,0235	59,6244	44,8826	32,8639	79,4366	57,8404	55,6808	53,5211	67,23	67,8873	88,9202	69,7653	90,4225	75,9624	73,7089	51,9249	51,7371	46,1033	88,6385	70,4225	89,2958	79,5305	72,3005	64,4132	91,3615	80,6573	,00098553	,224179246	,002902145	,331602135	,001187926	,162125881	,000738099	,200759177	,000237613
5	43,2864	38,3099	38,5916	30,7042	40	32,6761	47,23	40	43,7559	35,5869	40	32,5822	34,6479	29,8592	47,3239	34,9296	40	35,2113	43,2864	34,4601	44,2254	35,6808	50,892	41,6901	41,8779	34,4601	38,4038	34,1784	45,0704	37,6526	43,2864	30,892	47,1362	40	36,1502	27,6056	43,5681	42,2535	44,6948	40	,007325077	,589416305	,001312208	,622040928	,001222298	,597850843	,003275857	,610317386	,000683408
6	64,7887	70,2347	76,6197	76,8075	44,3192	45,0704	40	40	46,7606	45	85,446	84,7887	56,6197	52,2066	53,9906	56,1502	48,4507	50,047	66,8545	66,7606	49,2019	45	70,892	67,0423	40	40	87,0423	81,3146	58,216	56,9014	70,2347	62,9108	70,7981	62,4413	50	52,1127	51,1737	52,9578	58,0282	56,2441	,004004677	,549979961	,003259649	,601289816	,00313262	,491713286	,000296232	,522988739	,000494547
7	40	19,8122	50,4225	23,7559	31,4554	14,7418	65,6338	33,9906	40	20	40	18,8732	54,4601	25,446	40	19,8122	46,5728	23,0047	54,8357	24,9765	55,493	22,9108	55,3333	24,8873	65,0704	30,9859	40	19,1549	52,5822	23,9437	50,1408	20,6573	40	14,9296	54,1784	23,0986	40	16,6197	40	15,1174	,000668492	,576211185	,001048995	,61434817	,000566851	,517825427	,00035449	,549664106	,000252184
8	40	35,9624	30,047	23,1925	49,9531	58,4038	33,2394	16,1502	54,3662	49,6714	53,1455	52,4883	61,8779	64,4132	47,6995	51,5493	59,8122	57,0892	52,9578	49,108	65,3521	63,0986	57,3709	53,8028	64,4132	61,1268	58,4977	51,6432	57,4648	50,4225	44,6009	43,1925	64,2254	61,9718	53,615	51,3615	49,108	46,1033	61,3146	57,6526	,000432547	,648586357	,000632201	,726537625	,001395258	,454505094	,000402849	,555218558	,000574498
9	74,554	76,9953	75,3052	75,6808	60,2817	61,2207	73,615	70,7981	85,1643	83,1925	60,8451	64,8826	91,9249	89,8592	66,1972	70,3286	77,3709	76,1502	77,8404	80,8451	61,0329	59,7183	87,23	85,6338	64,9765	68,3568	80,0939	77,8404	74,8357	76,0563	64,3193	63,9437	71,6432	70,892	57,7465	57,277	67,0423	71,831	92,9578	89,9531	0	,791516267	,014008868	,816803276	1,3371E-005	,74841229	,007519389	,763356013	,000425545
10	47,8873	46,7606	58,8732	58,1221	36,2441	31,0798	40	40	40	40	28,3568	27,6056	40	40	33,9906	34,0845	53,615	50,047	48,2629	51,831	40	40	61,2207	58,7793	34,8357	40	40	40	40	40	44,7887	42,8169	34,8357	37,1831	61,2207	40	40	40	30,1408	30	,001406375	,613250186	,003024619	,668577132	,001894733	,652467989	,000456844	,599161239	0
11	51,4554	52,6761	45,5399	51,3615	58,4977	65,9155	31,1737	36,4319	58,3099	67,7934	50,7042	59,061	61,9718	70,1408	61,5962	67,6995	52,9578	59,5305	47,1362	57,4648	44,6948	57,4648	42,9108	48,8263	34,2723	42,6291	56,2441	63	63,7559	69,2958	64,6948	70,7981	48,169	55,2113	55,1174	64,2254	62,5352	67,5117	34,1784	37,6526	,00148853	,485246506	,011239745	,470646457	0	,41825748	,002947062	,446165218	,010288976
12	24,0376	4,0376	26,7606	4,2254	32,77	11,0798	39,4366	8,9202	31,4554	6,9484	25,1643	5,1643	35,0235	6,385	33,5211	14,6479	35,3052	10,6103	19,7183	3,1925	29,2019	9,2019	22,9108	11,6432	28,4507	10,892	37,0892	4,3192	36,8075	5,9155	29,2958	12,5822	33,8967	0	40	16,2441	27,6056	7,6995	24,7887	2,4413	,001341808	,14983292	,008216298	,20507477	,004586743	,103834939	,002745342	,122152915	,001059699
13	38,6854	43,9437	12,77	7,6056	30,1408	31,0798	27,5117	26,1972	21,784	19,3427	43,2864	50,7042	25,1643	19,1549	19,4366	18,9671	25,9155	16,8075	8,8263	10,7981	21,784	17,9343	50,9859	56,9014	30,3286	25,6338	27,6056	21,9718	28,6385	27,7934	40	33,8967	41,6901	40	23,8498	25,2582	30,047	23,4742	30,7042	26,7606	2,17653E-005	,005659924	2,4988E-005	,005220459	3,80313E-005	,005420507	3,7005E-005	,005420348	5,38444E-005
14	54,2723	55,3991	-1	35,0235	63,5681	61,4085	62,0657	63,8498	12,0188	10,0469	16,338	26,385	18,216	16,1502	55,7747	58,4038	12,5822	16,5258	23,1925	30,9859	25,0704	33,2394	23,2864	23,0047	10,9859	8,3568	25,3521	28,4507	24,2254	33,7089	13,8967	12,5822	24,8826	24,6948	30,2347	30,7042	61,8779	68,7324	33,8967	34,6479	,009805004	,622922904	,028063079	,708285431	,000215823	,495997743	0	,538262436	0
15	30	0	64,6009	9,6714	25,8216	0	76,338	0	40	10	55,3052	15,3991	80	20	17,6526	60,7512	71,9953	75	27,7934	0	72,4883	45,2582	29,7653	67,7934	50	10	67,23	71,1737	77,277	26,385	33,4272	0	49,6714	0	57,3709	18,7793	32,3005	0	78,3099	77,23	,000205764	,161796804	,000333081	,162782261	1,41871E-005	,138162935	6,94251E-005	,156452901	4,53913E-005
16	57,7465	34,8357	50,3286	46,1033	50,7042	41,784	66,6667	52,4883	58,7793	53,2394	47,6056	31,9249	76,9014	60,2817	52,1127	38,4977	66,8545	54,1784	81,0329	71,4554	40	35,2113	67,7934	57,3709	95,8685	90,2347	47,6056	33,4272	69,9531	54,0845	50,4225	48,0751	84,1315	71,1737	96,5258	92,3005	58,9671	50,047	67,0423	49,9531	,016675531	,748739518	,00096359	,613029835	,016397495	,575454036	,019180064	,541494625	,007259822
17	24,0376	27,3239	40	38,0282	21,5962	20,3756	40	33,4272	31,6432	30,892	29,7653	32,8639	22,4413	31,5493	29,0141	30	50,4225	47,9812	40	37,0892	27,3239	30,7981	40	36,6197	49,5775	50,5164	23,2864	24,507	18,0282	17,5587	40	41,3146	32,3005	30,2347	23,662	29,6714	30,7981	33,8967	26,1972	29,3897	,006290019	,813812404	,00041926	,780691768	0	,708949052	,007009729	,754532604	,005290808
18	20	10	20,2864	20	49,9859	50,892	0	0	31,5493	33,1455	25	25	25	30	46,9484	35,5869	35	30	26,5728	30,3286	50	50	20	15	57,6526	51,4554	20	17,3709	30	30	50	50	25	25	50	50	24,3193	22,4413	45	45	,001156343	,387334437	,003121961	,535344573	,00064807	,200275385	,000846183	,313858849	,006626932
19	2,0657	6,7606	3,9437	7,23	3,3803	7,5117	4,7887	4,6009	4,2254	5,8216	10,3286	4,0376	8,9202	4,7887	1,1268	7,4178	2,8169	7,3239	3,5681	7,9812	13,5211	7,6995	11,831	5,446	4,2254	8,2629	3,662	7,23	3,662	8,0751	2,723	7,7934	10,2347	5,446	2,723	7,23	5,5399	7,6056	13,9906	4,9765	,000864159	,216013617	,011808557	,196338973	,000895557	,187712313	0	,204049975	,003109099
20	42,2535	13,8967	43,2864	15,6808	7,0423	0	52,1127	23,4742	2,5352	0	2,6291	0	53,8028	29,2958	1,6901	0	17,4648	3,8498	46,385	20,8451	10,2347	,7512	7,3239	1,0329	16,9014	3,9437	3,4742	0	51,4554	22,0657	42,723	18,6854	49,0141	22,723	13,1455	2,0657	0	0	21,8779	7,7934	,004331663	,770626838	,008093146	,769724505	0	,676404648	,010098158	,717033814	,000214738
21	74,6479	77,7465	62,9108	70,6103	49,2019	33,9906	64,6009	73,7089	76,0563	81,6901	61,0329	58,6854	81,5024	84,4132	75,6808	78,9671	44,2254	37,6526	66,385	68,8263	69,9531	76,1502	75,1174	78,216	83,0986	86,9484	65,3521	60,939	55,493	46,9484	47,5117	56,7136	45,2582	55,493	45,0704	50,7981	80,939	89,5775	84,7887	92,0188	,000951277	,784963277	,000786112	,787340572	,000796605	,612574696	,000579883	,711984831	,000859336
22	35,8685	34,4601	32,3005	27,1362	17,4648	18,9671	50,9859	52,8639	47,6056	49,9531	58,5916	59,6244	55,1174	53,2394	52,1127	58,4038	35,2113	33,5211	61,3146	65,9155	31,3615	30	27,23	27,0423	36,6197	35	30,3286	29,0141	52,77	52,0188	55,8685	53,3333	26,0094	26,2911	27,5117	23,9437	64,507	63,8498	27,9812	31,831	,003142481	,268733322	,015520814	,344927982	,004777257	,139906559	,0117954	,217727634	,013402222
23	40	29,2958	50,892	50	15	15	25	10	40	40	43,3803	45	35	30	50	50	60	50	70	65	55	50	55	55	20	15	40	40	40	40	45	39,061	50	45	35	25	35	30	40	40	0	,158490597	0	,221784747	0	,096063838	,004320532	,124793437	,001432097
24	35	30	40	45	35	35	45	50	40	45	35	40	45	40	50	45	30	35	35	40	35	40	35	30	30	40	35	40	45	30	40	45	35	37,4648	35	40	40	42,1596	45	35	,001749172	,75145483	,004108853	,773235604	,001406983	,556448538	,000604264	,651460363	,000740579
25	50	30	60	40	40	0	65	50	55	-1	50	25	50	30,5164	40	5	65	55	60	55	65	55	50	0	65	30	45	45	55	20	75	60	40	0	60	40	65	25	45	5	,002246457	,453517542	,001610892	,480886839	,001062004	,315004377	,000909577	,33590777	,000921789
26	60,3756	61,2207	19,6244	40,0939	59,9061	80,4695	58,4977	46,4789	50,7042	61,5024	40	69,9531	40	59,4366	33,7089	31,6432	21,5962	12,3944	18,4038	8,7324	40	29,2958	40,2817	28,2629	35,1174	45,7277	50,1408	55,5869	53,1455	61,3146	40	32,77	28,8263	18,1221	30,892	13,1455	28,8263	11,3615	32,3944	16,338	3,718E-005	,031853197	6,29949E-005	,028380395	,000334898	,023006109	4,49393E-005	,028020033	3,79214E-005
27	49,9202	15,8685	14,9343	9,9812	3,0986	0	40	90,23	19,5822	10	11,9249	4,2254	55,5587	69,5775	19,6244	9,9202	27,6056	19,7183	56,5258	82,723	4,8826	0	40	53,2394	2,2254	0	8,7324	3,4742	20,6573	58,6854	20,2817	12,0188	24,6009	10,5164	40	54,3662	29,6103	47,6056	62,723	33,8967	,002971087	,461195085	,003790825	,448715661	,001344521	,4318604	,008762752	,432900803	,007521035
28	20	15	35	30	45	40	25	25	30	30	40	35	30	30	25	25	15	10	15	15	30	25	40	35	15	15	50	45	30	25	45	40	25	20	40	30	40	30	20	20	,023682784	,351561333	,024036447	,318630397	,001543901	,378682204	,02221055	,341528997	,014667742
29	31,2676	43,3803	46,0094	55,6808	33,5211	40	48,7324	59,6244	54,8357	65,8216	46,1972	62,1596	40	51,9249	60,5634	68,4507	47,0423	55,0235	48,0751	54,554	51,3615	58,4977	63,3803	68,8263	38,1221	44,7887	36,2441	40,6573	52,6761	56,7136	36,5258	44,8826	60,4695	64,6948	46,6667	54,7418	47,8873	55,3991	49,2958	54,6479	0	,318015383	,006490163	,22869745	,005704866	,21979296	,000517134	,254563087	,001223583
30	33,0516	17,9343	53,5211	34,4601	46,1033	30,9859	65,0704	35,3052	60	39,9061	37,7465	21,8779	54,0845	30,892	32,1127	14,554	40	16,9014	22,4413	15,3052	44,1315	19,2488	62,723	42,4413	62,9108	45,446	45,7277	28,7324	32,4883	24,2254	49,8592	17,9343	44,6948	19,1549	36,5258	29,2958	66,1033	45,9155	45,5399	22,2535	,000685253	,112695892	,000104171	,129412549	,000111485	,077112623	,000219119	,094226905	,000213194
31	0	0	0	0	0	0	0	0	0	0	0	0	0	0	0	0	0	0	0	0	0	0	0	0	0	0	0	0	0	0	0	0	0	0	0	0	0	0	0	0	,000485799	,039475038	,000162122	,036180382	,000119163	,038266638	,000169411	,03502424	,001019225
32	30	30	20,4695	25,2582	20	15	35	40	35	35	40	40	18,5916	13,7089	20	20	15,3052	15	25	20	20	20	15	10	35	40	40	30	35	35	20	10	30	20	30	35	30	30	20	20	,005801874	,754460433	,005102435	,651380529	,002007069	,725915521	,006153174	,583324639	,002348099
33	35	40	30	30	20	25	20	25	15	15	30	35	30	35	30	30	30	35	40	45	40	45	10	15	35	40	20	25	15	20	20	20	30	35	25	25	30	35	40	40	,00370558	,427463144	,003611753	,317070196	,022068145	,521986494	,013517395	,449866259	,000310768
34	5,0704	5,446	78,7793	68,169	90,5164	86,5728	28,7324	40	40	40	72,1127	71,1737	80,2817	86,5728	29,6714	40	58,4038	65,3521	24,6948	17,8404	27,0423	15,2113	66,0094	70,3286	75,3991	85,446	37,1831	26,1033	55,493	49,4836	65,446	73,5211	69,4836	74,0845	26,1972	21,6901	53,3333	60,6573	81,784	96,5258	,001386775	,592249411	,000642714	,372541882	,007592335	,561470664	,002117668	,212118171	0
35	40	51,3615	10,7042	20,939	20,8451	24,7887	45,6338	58,8732	15,8685	21,6901	17,1831	19,5305	44,2254	57,5587	13,0516	16,9953	14,3662	18,0282	15,8685	21,0329	14,4601	20,939	16,4319	22,6291	12,3005	17,7465	16,338	20,3756	14,0845	22,1596	18,0282	25,9155	15,5869	21,8779	16,7136	24,6009	17,5587	22,4413	13,7089	20,4695	,001859626	,266863658	,000933703	,285519286	,000144997	,195417506	,000189487	,23471403	,000961729
36	44,6009	45,2582	44,6948	45,2582	45,2582	44,9765	69,7653	69,9531	69,7653	70,047	45,0704	49,8592	84,6948	94,7418	64,6948	70,4225	54,7418	55,1174	49,5775	50,2347	100	100	64,6948	65,1643	89,9531	100	45	44,7887	60,0939	69,9531	50,047	50,4225	45,2582	45,0704	49,6714	55,3052	45,3521	45,446	54,8357	55,3991	0	,173862558	,009830565	,536719607	,000252833	,346749317	0	,360443121	,000900232
37	47,9812	37,4648	40,0939	26,0094	40	25,7277	45	30,3286	41,5962	24,6948	45,2582	38,4038	44,2254	31,9249	43,662	29,4836	45,6338	33,615	42,4413	30,7981	44,2254	30,3286	40	20,3756	43,5681	35,3052	45,2582	31,7371	48,169	33,9906	51,6432	38,7793	46,1033	31,9249	45,9155	33,0516	45,5399	32,4883	47,4178	35,3052	,000268921	,613194021	0	,56766687	,000131098	,565229807	,00520262	,583454695	0
38	71,9249	80	66,7606	66,1972	90,4225	90,9859	75,6808	69,7653	91,9249	92,2066	92,1127	91,0798	88,9202	88,4507	91,1737	89,2958	93,4272	92,0188	85,0704	84,6948	97,5587	96,7136	83,0986	81,8779	78,6854	76,8075	89,3897	92,0188	90,7042	88,4507	79,061	80,5634	97,4648	98,3099	89,6714	89,0141	72,2066	70,047	100	100	,009585603	,619992135	,019387834	,580637752	,00129672	,274590341	6,47511E-006	,514840588	,001344257
39	45	30	45	35	50	45	50	45	50	45	50	45	55	55	50	50	55	50	50	50	50	50	55	50	50	55	55	50	55	50	50	45	55	55	55	45	50	45	50	45	0	,410132522	,00700088	,289674969	,000350734	,429923332	,000746387	,426242638	0
40	45	50	15,2113	20	25	20	53,7089	45	20	15	20	20	20	30	20	30	20	25	20	55	100	100	45	50	17,0892	30	40	30	15	30	55	0	30	35	50	55	50	35	45	0	,000102996	,094511975	,001020681	,061185711	,00037611	,072659099	,000323517	,055066747	0
41	35,9624	15,0235	33,8028	16,338	37,277	15,9624	49,0141	21,2207	42,723	15,9624	38,216	16,1502	33,9906	13,1455	43,3803	18,8732	42,5352	17,3709	33,5211	10,892	37,4648	13,4272	42,1596	17,5587	44,8826	18,216	33,615	14,0845	46,9484	20,939	44,6948	17,277	43,0986	18,6854	34,6479	13,3333	35,8685	13,1455	43,0047	15,7746	,001382584	,804421326	,003791533	,822127301	,014746859	,771223191	,000682101	,778438314	,000430965
42	28,0047	28,2629	30	46,385	27	25,8216	35	64,8826	32	47,6995	34,4601	69,8873	35,8967	64,8216	30	39,2488	30	45,2582	29,7418	35,2488	30	55,939	27,6056	34,6479	30,1737	54,6197	-1	22,4413	35	80,4319	21,6291	19,4366	28,6103	35,2394	31,6385	25,0047	30	55,4648	30,6432	63,3803	0	,48050075	,007422575	,512094616	,001266717	,406547363	,008516947	,428906632	,003367813
43	20	10	30	10	25	10	35	15	30	10	25	10	35	15	25	10	30	5	25	5	35	15	30	10	30	10	20	5	30	10	20	5	35	10	25	10	25	10	35	15	,000983051	,678323056	,008501915	,705805553	,000284385	,620716651	,006330359	,651761555	,001353836
44	51,5493	40,0939	26,4789	21,5962	74,1784	79,2488	55,5869	48,3568	16,6197	29,108	34,1784	36,1502	32,3944	42,9108	73,8028	64,2254	12,9577	16,5258	37,7465	36,4319	27,7934	33,615	44,9765	40,4695	25,0704	14,554	63,8498	64,0376	76,9953	77,0892	27,5117	28,9202	50,4225	47,7934	71,6432	66,1033	65,6338	67,8873	57,0892	53,5211	0	,452351442	,019266012	,437087939	,000976989	,320334116	,001356248	,368827561	,001180795
45	30,892	16,5258	30,892	27,23	40	53,0516	39,7183	33,5211	28,8263	38,9671	35,8685	38,8732	49,4836	42,8169	46,2911	53,8028	28,6385	37,6526	27,5117	38,1221	44,3192	46,6667	47,6056	45,9155	20,5634	31,7371	25,0704	34,6479	47,9812	46,0094	37,9343	32,2066	23,4742	31,4554	49,3897	51,9249	34,9296	48,5446	44,9765	45,3521	0	,580373409	,009997695	,58007213	,000154775	,455546353	,001244213	,509828649	,002872516
46	11,3615	10,7042	31,2676	16,9014	15,6808	10,5164	21,9718	19,1549	29,7653	21,2207	14,4601	15,493	30,1408	30,5164	7,5117	5,9155	21,3146	15,493	9,108	5,9155	22,723	19,9765	8,6385	3,2864	23,5681	18,3099	20,4695	13,9906	19,4131	15	22,2535	21,8779	36,2441	31,831	9,4836	3,8498	13,3333	6,3146	14,2723	8,8263	,000303688	,456943283	,000310684	,479272186	,005409419	,424326447	,001363988	,414675696	5,00776E-005
47	19,5305	14,7746	35,493	30,4225	35	30	35	35	20	15	45	40	30	30	50	45	35	30	60	55	50	50	45	45	35	35	25	20	19,6479	20	45	35	35	30	55	50	40	35	50	50	,008383056	,630931114	0	,573832822	8,84751E-005	,512479793	,000272509	,315016511	,001722492
48	50,1408	56,7136	59,8122	56,4319	61,0329	61,1268	72,1127	73,4272	55,1174	60,4695	63,9437	68,169	56,7136	59,2488	71,9249	69,3897	60,939	62,1596	80,939	77,5587	47,6056	53,1455	77,9343	78,5916	65,3521	69,7653	73,0516	73,9906	75,3991	71,4554	78,216	74,554	71,1737	71,1737	73,8967	73,9906	56,8075	56,338	60,3756	63,4742	2,95823E-005	,065812575	2,60662E-005	,053569074	2,38561E-005	,06053665	3,82318E-005	,029820303	4,46449E-007
[truncated: 35 more columns]
