# Supplementary material for: Behavioral and electrodermal data on implicit nocebo conditioning using supraliminally presented visual stimuli
Source: Data Brief. 2019 Oct 22;27:104705. doi: 10.1016/j.dib.2019.104705 (PMC6838380; doi:10.1016/j.dib.2019.104705)
Supplement: Multimedia component 5 [file mmc5.csv]

VPN	intensity_1_minus	intensity_1_plus	intensity_2_minus	intensity_2_plus	intensity_3_minus	intensity_3_plus	intensity_4_minus	intensity_4_plus	intensity_5_minus	intensity_5_plus	intensity_6_minus	intensity_6_plus	intensity_7_minus	intensity_7_plus	intensity_8_minus	intensity_8_plus	intensity_9_minus	intensity_9_plus	intensity_10_minus	intensity_10_plus	intensity_11_minus	intensity_11_plus	intensity_12_minus	intensity_12_plus	intensity_13_minus	intensity_13_plus	intensity_14_minus	intensity_14_plus	intensity_15_minus	intensity_15_plus	aversiveness_1_minus	aversiveness_1_plus	aversiveness_2_minus	aversiveness_2_plus	aversiveness_3_minus	aversiveness_3_plus	aversiveness_4_minus	aversiveness_4_plus	aversiveness_5_minus	aversiveness_5_plus	aversiveness_6_minus	aversiveness_6_plus	aversiveness_7_minus	aversiveness_7_plus	aversiveness_8_minus	aversiveness_8_plus	aversiveness_9_minus	aversiveness_9_plus	aversiveness_10_minus
1	53,0516	57,0892	45,5399	59,8122	50,1408	53,2394	54,7418	56,7136	58,3099	54,4601	52,3944	59,9061	52,5822	61,5962	58,216	60,5634	59,3427	61,2207	63,0047	56,2441	58,7793	63,4742	55,3991	58,8732	58,5916	54,3662	52,8639	56,0563	52,2066	52,2066	46,385	54,4601	42,9108	56,9953	52,3005	50,5164	53,9906	56,6197	55,8685	54,554	50,4225	59,6244	50,9859	62,3474	55,493	59,061	56,7136	62,723	62,4413
2	57,9343	70,3286	69,9531	71,3615	60,0939	44,507	52,5822	55,0235	65,7277	54,9296	54,554	55,5869	50,3286	84,8826	64,7887	77,1831	71,2676	82,2535	59,8122	84,4132	86,5728	83,8498	64,9765	71,9249	75,0235	55,7747	71,2676	53,7089	67,7934	64,6948	32,4883	63,9437	49,7653	23,0047	50,6103	9,9531	31,6432	51,2676	44,7887	39,5305	29,8592	49,2958	19,8122	63,662	29,9531	53,7089	53,0516	36,7136	29,6714
3	40	45,8216	34,8357	37,9343	40	37,7465	35,3991	44,507	35,3991	39,7183	42,4413	45	40	45,1643	40	40	35,7746	45	35	45	50	40	45,2582	45,6338	40	45	40	45	50	50	56,5258	59,061	49,3897	53,8028	55,3991	37,7465	49,8592	56,8075	49,6714	53,9906	62,5352	59,6244	43,3803	59,5305	50,1408	53,615	47,6995	57,277	52,1127
4	76,0563	44,6009	91,2676	64,507	59,8122	52,3005	77,0892	67,9812	91,7371	69,5775	69,2958	80,0939	90,2347	82,723	55,7747	57,1831	46,9484	84,0376	91,4554	70,9859	67,3239	91,9249	55,493	61,784	80,4695	56,9014	88,169	75,1174	90,9859	89,8592	60,939	35,7746	80	61,784	57,4648	57,7465	59,1549	46,7606	72,8639	48,4507	65,0704	64,3193	65,2582	60,2817	57,5587	42,0657	35,5869	72,3944	84,9765
5	42,9108	40	43,3803	35,493	37,5587	39,3427	36,1502	44,7887	40	40	37,7465	37,1831	40	36,0563	40	36,2441	42,5352	40	44,3192	41,6901	40,0939	37,3709	40	37,3709	36,6197	45,1643	35,0235	35,9624	43,1925	40	37,9343	35,1174	38,1221	32,77	31,6432	33,2394	29,4836	40	32,4883	36,1502	30,5164	30,4225	29,6714	29,108	29,9531	28,169	34,6479	31,0798	33,2394
6	51,2676	58,4977	55	70	53,8028	56,6197	57,7465	60,4695	59,9061	54,1784	70,2347	53,615	73,615	54,2723	59,1549	59,3427	64,8826	60,0939	65,9155	67,1362	64,1315	66,5728	64,2254	62,4413	57,8404	71,3615	53,0516	72,2066	56,0563	59,1549	53,615	59,9061	50	70	55,2113	58,4977	55	57,277	59,1549	59,2488	70,3286	52,3944	74,8357	57,4648	60	59,3427	69,2958	58,6854	71,7371
7	40	54,6479	40	50,5164	50,0141	49,7042	40	49,8592	50,2347	40	50,108	49,7653	50,108	61,1268	60,4695	59,5305	45,7277	64,5728	49,7324	55,1174	59,6244	54,9014	64,9765	50,5164	55,3991	54,8357	44,8826	55,493	45,446	56,338	20,3146	25,2582	20	23,0986	25,0704	24,2254	16,2441	24,8826	24,2254	14,9296	21,1268	19,7183	24,8169	31,6432	33,2394	30,3286	20,3756	34,0845	19,8122
8	40	43,8498	40	45,446	42,3474	51,0798	48,4507	42,1596	49,6714	41,4085	52,1127	44,507	51,6432	40	50,1408	40	55,3991	49,0141	59,2488	58,4038	53,8028	44,6948	54,3662	45,6338	40	54,8357	60	60,0939	61,5024	59,3427	37,3709	43,8498	40	44,9765	40	53,1455	46,4789	38,1221	42,1596	42,8169	52,1127	45,3521	58,5916	35,493	40	38,0282	50,1408	50,047	44,4131
9	62,5352	66,7606	86,7606	72,6761	85,3521	65,7277	55,1174	90,892	62,3474	80,0939	67,6995	61,9718	55,3991	55,8685	57,6526	65,6338	72,5822	64,6009	80,8451	68,5446	86,5728	80,4695	82,1596	85,6338	83,1925	91,2676	77,7465	76,5258	84,7887	92,77	60,7512	68,3568	86,1972	71,3615	83,7559	65,7277	55,2113	91,3615	47,9812	79,2488	69,8592	62,3474	54,554	56,338	59,5305	61,2207	67,4178	64,9765	79,2488
10	29,0141	31,1737	40	30,5164	29,3897	33,0516	30,6103	29,0141	40	21,5962	23,7559	30,7042	30,5164	22,8169	40	12,8638	25,5399	30,7981	33,0516	33,3333	40	33,8967	31,9249	27,0423	30,7042	35	30,2347	34,554	40	34,554	32,6761	21,5023	40	28,5446	34,1784	33,2394	22,8169	30,3286	40	20,2817	27,5117	40	29,2958	35	40	20,8451	26,0094	40	40
11	59,4366	55,6808	44,7887	46,4789	53,7089	49,2958	62,0657	64,1315	35,1174	50,3286	37,3709	40	30,3286	53,615	52,6761	36,6197	31,0798	57,9343	53,4272	63,0986	63,7559	59,5305	65,7277	55,5869	59,9061	63,3803	50,3286	57,277	58,0282	49,108	54,9296	48,5446	35,1174	38,4977	48,3568	40	54,1784	59,5305	34,0845	46,4789	43,2864	43,0047	33,5211	51,7371	52,9578	34,7418	35,1174	52,2066	64,8826
12	26,385	26,4789	37,9343	21,2207	26,8545	23,9437	25,8216	26,2911	31,6432	33,8028	23,1925	30,7042	28,3568	32,2066	24,9765	29,7653	28,8263	24,0376	29,6714	34,554	28,2629	32,77	37,9343	30,892	26,0094	26,9484	24,2254	24,2254	32,1127	31,6432	7,23	14,9296	8,169	2,1596	5,2582	11,7371	1,5023	13,5211	7,6056	2,0657	,7512	4,6948	5,8216	6,7606	4,9765	8,9202	2,9108	5,9155	5,2582
13	13,4272	16,1502	24,3193	18,8732	23,662	22,9108	40	29,5775	27,9812	30,5164	22,6291	22,5352	26,9484	13,8028	25,9155	20,8451	29,4836	27,8873	24,507	14,4601	21,1268	31,6432	17,277	18,4977	14,8357	28,3568	19,061	29,5775	26,1033	26,2911	12,6761	12,4883	17,9343	13,615	15,6808	13,3333	26,8545	21,4085	24,1315	26,5728	17,7465	20,939	16,2441	11,2676	24,507	24,6948	28,5681	20,1878	21,9718
14	9,9531	9,9531	10,2347	6,8545	5,446	4,6009	-1	4,7887	2,8169	3,2864	11,2676	2,8169	3,0047	4,9765	3,3803	4,507	7,8873	4,7887	3,0047	5,2582	2,0657	5,446	2,3474	4,9765	5,0704	3,3803	1,1268	10,2347	1,1268	5,446	10,2347	9,6714	9,5775	6,9484	5,1643	4,6009	9,2019	4,6948	2,5352	3,1925	10,7042	3,1925	3,1925	4,9765	2,9108	5,3521	7,7934	4,7887	3,0986
15	24,9765	33,4272	14,7418	56,7136	25,8216	63,0047	50,892	57,6526	44,7887	72,1127	45,8216	54,7418	40	49,3897	40	29,4836	45	54,554	44,6009	40	74,554	28,7324	81,3146	56,9014	40	45,3521	49,2958	50	49,9531	52,4883	0	27,7934	0	45,2582	0	76,338	14,554	22,4413	64,0376	30,3286	0	89,3897	0	5	0	0	43,2864	57,6526	40,8451
16	73,1455	46,1972	55	47,1362	70,047	67,9812	83,662	73,8967	53,1455	61,784	46,0094	68,7324	55,2113	79,061	55,5869	67,4178	57,4648	73,1455	87,9812	81,5024	68,8263	54,4601	86,385	71,2676	54,0845	73,4272	85,5399	86,4789	67,5117	71,7371	54,0845	29,3897	49,108	36,338	62,2535	66,1972	80,8451	67,6995	32,3944	43,1925	35,7746	41,784	48,4507	64,0376	46,0094	58,9671	46,1972	58,9671	84,8826
17	11,0798	32,77	24,7887	28,6385	17,3709	25,0704	36,0563	16,9953	30,4225	22,0657	32,0188	13,3333	40	22,9108	32,6761	35,0235	31,831	40	34,2723	30,9859	22,0657	31,2676	32,2066	19,061	17,3709	31,2676	17,1831	35,3991	27,0188	21,1268	14,1784	31,9249	26,8545	33,2394	22,3474	26,7606	30,6103	16,0563	27,6995	21,2207	34,1784	20	39,3427	25,3521	30,3286	32,3944	31,0798	40	33,9906
18	54,6197	5	25	29	15	25	15	25	35	30	25	29,9812	49,6714	31,6854	60	30,3568	40	40	15	20	55	30	25	52	60,1221	60	56,1127	55	65	25	54,6197	5	25	30	15	25	15	25	35	29,6714	25	30,1784	49,8028	30,7042	60	29,7371	40	40	15
19	2,5352	1,5962	2,723	3,0047	3,7559	2,723	2,9108	3,662	3,662	7,6056	1,5023	3,7559	2,5352	3,662	4,3192	3,2864	2,1596	4,8826	8,8263	4,3192	3,0047	3,3803	4,9765	3,4742	3,662	4,3192	4,2254	3,662	2,9108	3,9437	6,0094	5,1643	5,9155	7,3239	7,6056	6,385	5,6338	6,6667	6,7606	4,1315	5,6338	6,7606	7,1362	6,2911	7,23	6,6667	6,6667	7,6995	9,2958
20	1,9718	5,7277	3,0986	7,6995	3,3803	9,2019	1,0329	9,2958	7,1362	2,723	8,3568	2,4413	12,3005	,939	5,0704	4,1315	7,0423	5,2582	2,723	1,784	3,0047	3,5681	2,723	47,6056	0	46,5728	3,0047	40	6,6667	36,8075	0	0	0	1,8779	0	1,8779	0	,8451	1,3146	0	2,0657	0	3,1925	0	,7512	0	0	,2817	0
21	49,4836	82,5352	68,7324	47,5117	71,1737	52,1127	89,3897	48,7324	74,1784	61,8779	58,8732	71,831	46,8545	81,8779	60,5634	88,8263	58,4038	97,1831	88,4507	87,9812	84,3193	80,7512	58,4038	86,6667	75,6808	92,4883	81,784	97,9343	80	96,8075	63,662	89,108	74,3662	69,4836	78,4977	68,5446	92,9578	58,4977	88,9202	75,5869	73,5211	79,8122	59,6244	85,3521	79,2488	95,6808	68,9202	100	100
22	29,8592	23,1925	32,6761	32,5822	20,7512	33,1455	23,4742	31,2676	38,6854	30,6103	20,939	51,5493	32,3005	43,1925	32,1127	28,169	46,1972	48,8263	35,3052	43,0986	44,6948	23,5681	44,6009	25,2582	34,6479	33,8028	19,7183	33,5211	25,9155	25,7277	22,2535	21,0329	25,1643	28,8263	24,1315	20,2817	15,5869	18,4977	41,6901	26,2911	19,7183	53,8028	19,7183	33,7089	31,9249	17,1831	48,8263	46,4789	32,4883
23	65	55	58,9671	45	56,9953	55	40	24,9765	50	51,3615	65	47,1362	70	60	45	50	65	55	60	60	30	50	65,446	55	53,0516	55	64,6009	50	45	40	70,9859	55	35	40	55	50	55	14,2723	55	51,7371	60	50	70	60	45	62,723	65	55	60
24	30	30	30	30	40	30	50	50	40	30	51,5493	45	36,9953	45	49,6714	50	55	45	50	45	27,23	50	55,8685	25	49,6714	45	41,8779	49,108	49,8592	37,7465	25	20	35	25	45	25	50	45	45	25	51,2676	45	37,4648	40	43,5681	55	60	35	45
25	45	50	50	45	60	40	50	40	50	55	45	50	40	55	50	55	65	40	40	50	50	55	40	60	60	55	55	55	50	50	5	60,1174	15	30	45	5	40	0	5	20	0	20	15	35	30	40	60	0	20
26	40	40	43,4742	40	40	40	45,1643	48,8263	40	35	40	40	40	40,2817	37,5587	40	40	40	40	43,662	42,6291	37,277	34,9296	40	40	42,9108	33,9906	45	40	35,3052	24,507	23,3803	38,1221	23,5681	36,9014	30,7981	41,9718	50,4225	36,9953	35,0235	24,2254	25,8216	18,8732	26,6667	6,6667	32,1127	15	27,9812	17,4648
27	1,3146	1,784	9,8263	1,0329	10,1408	7,8779	1,4695	20,0329	,6573	1,6901	3,4413	2,8826	29,9859	3,0704	5,2582	4,507	3,8498	4,7981	4,5681	0	10,169	2,5352	4,7324	1,5962	0	10,3333	40	14,0141	5,2864	10,1408	0	15,493	30,3005	0	7,7934	0	0	50,0798	0	24,7887	0	5	50,4789	1	1,4085	0	53,9906	3	0
28	20	30	30	49,507	15	15	15	20	30	29,5305	25	30	20	30	15	10	20	20	15	25	15	35	30	30	10	15	20	20	35	15	15	30	25	45	10	15	10	10	25	25	20	20	20	20	15	5	15	15	10
29	34,1784	40	27,6056	35,493	40	31,6432	40	35,3991	35,8685	35	45,7277	30,3286	35,5869	34,4601	35,8685	40	41,6901	36,6197	43,2864	33,1455	37,7465	43,3803	34,554	45	35,3052	47,7934	38,3099	46,7606	43,5681	40	34,3662	45	31,2676	47,8873	51,6432	36,5258	46,9484	33,4272	42,8169	31,831	41,9718	33,5211	40,8451	37,7465	42,5352	44,9765	45,8216	42,6291	45,1643
30	35,7746	48,7324	33,0516	34,6479	35,3052	30,4225	37,0892	29,2019	32,6761	32,9577	40	32,5822	40	40	43,662	35,493	38,5916	37,4648	59,1549	30,5164	44,9765	61,9718	50,9859	33,9906	45,2582	31,831	40	29,3897	52,3005	42,6291	21,5023	12,3005	21,784	30,5164	27,5117	28,2629	19,5305	21,8779	20,2817	30,7042	33,1455	15,5869	23,9437	20	25,2582	24,4131	23,0047	21,5023	35,0235
31	24,2254	29,7653	24,4131	24,3193	27,0423	29,4836	23,4742	22,0657	16,8075	17,8404	18,9671	9,6714	10,4225	14,0845	7,9812	8,5446	16,7136	14,0845	16,4319	4,507	9,8592	9,4836	8,0751	10,4225	9,108	4,4131	3,7559	2,9108	1,9718	3,662	27,3239	21,5023	26,1972	25	11,7371	24,507	31,4554	24,1315	7,0423	16,0563	9,6714	10,7042	17,3709	7,6995	8,9202	14,6479	20	7,9812	21,1268
32	19,5305	30	25	30	20	35	25	30	45	40	40	40	35	40	40	35	37,3709	30	30	30	25	40	35	40	40	40	43,1925	40	40	40	25	25	20	20	25	35	30	25	40	40	45	35	30	42,0657	40	30	38,3099	35	25
33	20	15	20	25	10	15	20	20	15	30	25	30	15	30	15	20	15	30	30	20	25	40	25	30	30	30	20	30	20	25	25	20	40	25	15	25	10	15	15	35	15	35	30	25	25	30	20	25	20
34	28,8263	20,1878	12,1127	40	9,2019	21,5962	31,2676	30,6103	36,0563	35,1174	52,3005	11,2676	26,5728	56,9014	69,4836	11,9249	24,0376	64,6948	64,4132	16,4319	23,8498	64,3193	56,9014	69,0141	21,3146	23,1925	40	42,6291	49,6714	66,4789	14,6479	20,6573	15,493	16,9953	14,8357	24,4131	21,0329	40	40	47,0423	63,2864	15,0235	14,4601	67,3239	76,9953	13,2394	17,8404	74,3662	63,9437
35	10,3286	13,1455	17,277	13,1455	11,831	12,1127	9,3897	11,6432	18,6854	11,5493	17,4648	13,1455	18,4038	13,5211	14,1784	13,8967	15,9624	12,8638	19,2488	17,277	20,5634	16,9953	20,6573	15,6808	14,9296	19,8122	15,3052	22,0657	19,8122	22,2535	15,7746	18,4977	21,0329	21,5962	16,9014	16,9014	13,8967	15,5869	22,5352	16,4319	21,784	16,9953	19,5305	17,5587	18,5916	18,216	20,5634	18,4977	26,5728
36	50,1408	49,6714	51,2676	70,2347	59,5305	85,2582	60,2817	85,3521	49,8592	79,9061	45,0704	84,9765	84,9765	69,6714	90,2347	79,9061	94,3662	75,3052	75,0235	60,3756	75,3052	59,6244	50,3286	90,3286	74,554	90,047	64,8826	97,7465	100	95,2113	50,1408	55,1174	50,5164	70,4225	64,7887	90,047	55,1174	90,3286	50,1408	85,446	45,3521	85,0704	90,2347	75,0235	90,2347	90,047	100	80,7512	74,7418
37	45,7277	46,2911	46,0094	41,8779	42,8169	45,6338	41,8779	40,5634	43,9437	44,9765	45,446	53,8028	47,8873	53,3333	46,9484	40	52,9578	53,2394	52,6761	47,4178	47,3239	45,0704	52,1127	40	45,9155	53,3333	53,8967	52,0188	55,0235	49,5775	37,7465	38,3099	39,8122	34,2723	36,2441	38,216	21,8779	19,1549	28,9202	32,0188	39,061	42,8169	39,3427	41,6901	32,9343	29,4836	40	40	36,5258
38	96,5258	92,1127	89,108	93,7089	93,5211	94,3662	99,3427	97,7465	95,9624	91,4554	96,338	89,9531	92,3005	98,3099	87,0423	89,9531	90,047	94,0845	88,8263	91,2676	76,8075	91,5493	84,4132	95,493	71,0798	94,7418	83,2864	91,1737	60,1878	87,0423	94,6479	93,7089	90,7042	93,8967	96,7136	94,0845	97,3709	98,1221	95,3991	93,1455	98,1221	89,7653	89,3897	98,8732	83,5681	86,9484	91,0798	93,4272	82,4413
39	50	50	50	45	50	50	50	50	45	50	50	45	55	50,2582	50	55	50	50	55	50	50	45	55	50	55	55	55	55	50	50	50	50	50	50	40	50	40	50	50	45	50	50	50	50	50	45	55	50	45
40	20	20	20	20	20	15	20	15	20	20	20	15	15	20	20	15	15	15	15	15	20	15	20	15	45	15	25	25	20	15	20	15	20	20	25	20	25	30	25	25	20	20	25	20	25	20	25	25	20
41	42,8169	37,8404	38,4038	43,7559	35,6808	38,4038	43,3803	43,2864	49,4836	37,6526	34,8357	43,7559	42,3474	46,385	38,216	46,7606	43,1925	37,5587	45,8216	42,9108	47,6995	44,2254	46,1033	38,4977	43,4742	46,385	43,0047	48,7324	45,1643	48,7324	19,8122	10,5164	16,2441	16,5258	12,77	11,9249	12,1127	18,0282	18,9671	17,0892	15,493	20,6573	16,9014	22,3474	15,2113	23,9437	16,9953	15,2113	18,0282
42	31,1127	29,6714	30,047	27,5117	25,9155	28,2629	33,4272	33,1408	30,6103	32,5822	28,8263	27,3239	30,2347	29,8263	33,1455	27,6995	25,8216	32,4554	33,7089	32,77	33,2394	26,6244	32,6761	34,2676	32,4883	35,3286	30,3286	27,169	32,3005	34,7371	20,0939	30,892	29,108	35,7746	-1	25,446	20,0986	49,7324	28,7324	29,7324	28,2629	24,7887	35,0235	44,6009	56,4319	56,2441	39,4366	40,7512	64,3193
43	20	30	20	30	30	30	20	30	30	25	25	30	25	30	30	25	25	30	30	25	25	30	25	25	25	30	25	30	25	30	5	10	5	5	5	5	5	5	5	5	5	10	5	5	10	15	10	5	10
44	28,169	42,5352	8,9202	45,446	24,8826	35,3052	3,8498	10,5164	9,5775	8,5446	7,4178	17,9343	4,2254	11,0798	2,9108	8,169	5,446	7,6995	16,4319	6,5728	24,7887	17,1831	15,7746	18,7793	16,7136	22,9108	21,2207	18,9671	17,4648	16,5258	18,8732	40	2,0657	60,2817	20	47,1362	6,1972	8,5446	19,5305	9,2019	11,3615	14,8357	5,6338	27,6056	6,2911	13,0516	9,4836	3,0986	29,2019
45	23,1925	29,2019	12,5822	35,9624	18,9671	40	35,1174	31,7371	36,338	35,2113	33,8967	14,9296	32,6761	33,3333	30,892	21,5023	36,9953	26,4789	40	34,3662	40	21,5962	34,1784	20,4695	40	29,5775	40	33,8967	22,4413	30,047	37,8404	44,4131	16,7136	34,6479	28,2629	42,9108	37,8404	38,7793	22,0657	36,6197	34,6479	21,1268	35,7746	34,8357	38,216	33,0516	25,2582	40,2817	8,4507
46	9,2019	3,1925	10,9859	7,7934	19,9061	16,1502	15,0235	13,3333	12,3005	20,1878	12,1127	19,061	15,8685	15,0235	12,3944	8,169	20,939	14,6479	14,8357	15,5869	13,3333	10,2347	10,7981	10,7042	9,9531	12,4883	10,0469	12,77	9,6714	14,554	8,0751	0	10,5164	7,1362	15,3052	9,8592	10,2347	10,0469	13,0516	19,8122	12,9577	0	15,6808	7,3239	9,6714	6,7606	14,8357	0	4,0376
47	24,507	15,3052	35,3709	24,5728	40	34,9296	45	50	45	35	45	35	35	30	30	30	35	30	35	35	30	40	30	35	35	35	35	25	35	30	17,9014	9,6948	0	15,2113	37,1831	30,2347	40	40	40	35	45	30	30	25	25	30	35	20	30
48	45,0704	40	41,9718	36,9953	50,4225	59,8122	60,5634	44,507	44,7887	53,7089	49,8592	62,9108	62,0657	68,4507	59,8122	57,277	73,9906	57,4648	73,3333	71,7371	62,6291	72,3944	60,5634	57,6526	52,1127	57,3709	59,7183	67,0423	70,4225	63,9437	57,0892	56,7136	58,1221	52,3005	55,5869	65,3521	64,507	50,9859	51,831	59,9061	60,1878	65,7277	66,0094	72,4883	64,6009	69,5775	76,2441	64,6948	74,0845
[truncated: 75 more columns]
